# Supplementary material for: Crystal structures of fukutin-related protein (FKRP), a ribitol-phosphate transferase related to muscular dystrophy
Source: Nat Commun. 2020 Jan 16;11:303. doi: 10.1038/s41467-019-14220-z (PMC6965139; doi:10.1038/s41467-019-14220-z)
Supplement: Supplementary file 4 — Source Data [file 41467_2019_14220_MOESM4_ESM.xlsx]

## Sheet: Figure 2C
Figure2C	anti-myc

## Sheet: Figure 2D
Figure 2D		WT	Y88F
	#1	5.09397	1.2825
	#2	5.00363	1.04951
	#3	5.44031	0.877321
	AVERAGE	5.1793	1.06978
	SE	0.162994	0.143789
	anti-Myc

## Sheet: Figure 2E
Figure 2E		WT	S221R	L276I
	#1	0.254392	0.0121686	0.122632
	#2	0.251948	0.0112438	0.117204
	#3	0.256694	0.00427112	0.120081
	AVERAGE	0.254344	0.00922785	0.119973
	SE	0.00167838	0.00305292	0.00192006
	anti-Myc

## Sheet: Figure 3F
Figure 3F		WT	D360A	D362A	D364A	D416A
	#1	5.09397	0	0	0	0
	#2	5.00363	0	0	0	0
	#3	5.44031	0	0	0	0
	AVERAGE	5.1793	0	0	0	0
	SE	0.162994	0	0	0	0
	anti-Myc

## Sheet: Figure 4D
Figure 4D		WT	H252A	K256A	R295A
	#1	5.09397	0.287494	0.224738	0
	#2	5.00363	0.342226	0.336274	0
	#3	5.44031	0.272535	0.233651	0
	AVERAGE	5.1793	0.300752	0.264888	0
	SE	0.162994	0.0259426	0.0438285	0
	anti-Myc

## Sheet: Supp Figure 4
Supp. Figure 4		-	EDTA	Mg2+	Mn2+	Ca2+	Ba2+
	#1	0	0	0.553661	8.66521	0	0
	#2	0	0	0.521349	7.54111	0	0
	#3	0	0	0.513341	9.51016	0	0
	AVE	0	0	0.52945	8.57216	0	0
	SE	0	0	0.0150941	0.698494	0	0
